# Supplementary material for: Modification of 316L Stainless Steel, Nickel Titanium, and Cobalt Chromium Surfaces by Irreversible Immobilization of Fibronectin: Towards Improving the Coronary Stent Biocompatibility
Source: Molecules. 2024 Oct 18;29(20):4927. doi: 10.3390/molecules29204927 (PMC11510294; doi:10.3390/molecules29204927)
Supplement: Supplementary file 1 [file molecules-29-04927-s001.zip]

Archive with 1 entries (1 files):
- molecules-3245182-supplementary.pdf
